# Supplementary material for: Stable and Durable Conductive Superhydrophobic Coatings Prepared by Double-Layer Spray Coating Method
Source: Nanomaterials (Basel). 2021 Jun 7;11(6):1506. doi: 10.3390/nano11061506 (PMC8228788; doi:10.3390/nano11061506)
Supplement: Supplementary file 1 [file nanomaterials-11-01506-s001.zip]

Archive with 1 entries (1 files):
- nanomaterials-1219428-supplementary.pdf
